# Supplementary material for: Application of the Solute–Solvent Intermolecular Interactions as Indicator of Caffeine Solubility in Aqueous Binary Aprotic and Proton Acceptor Solvents: Measurements and Quantum Chemistry Computations
Source: Materials (Basel). 2022 Mar 27;15(7):2472. doi: 10.3390/ma15072472 (PMC8999965; doi:10.3390/ma15072472)
Supplement: Supplementary file 1 [file materials-15-02472-s001.zip]

Archive with 1 entries (1 files):
- materials-1633896-supplementary.pdf
